# Supplementary material for: NANOBODY® Molecule, a Giga Medical Tool in Nanodimensions
Source: Int J Mol Sci. 2023 Aug 25;24(17):13229. doi: 10.3390/ijms241713229 (PMC10487883; doi:10.3390/ijms241713229)
Supplement: Supplementary file 1 [file ijms-24-13229-s001.zip]

Archive with 1 entries (1 files):
- ijms-2569733-supplementary.xlsx
