# Supplementary material for: NANOBODY® Molecule, a Giga Medical Tool in Nanodimensions
Source: Int J Mol Sci. 2023 Aug 25;24(17):13229. doi: 10.3390/ijms241713229 (PMC10487883; doi:10.3390/ijms241713229)
Supplement: Supplementary file 1 [file ijms-24-13229-s001.zip › ijms-2569733-supplementary.xlsx]

## Sheet: Feuil1
Table S1. Summary table of the development stage of nanobody products that are in advanced pre-clinical/clinical testing
	Name	format	Target	clinical trial	Phase	Current status	Purpose	Diesease model	study start
Diagnostic	68GaNOTA-Anti-MMR-VHH2	Monomeric	MMR (macrophage mannose receptor)	NCT05933239	Phase 2	Recruiting	Macrophage imaging	Non-small Cell Lung Cancer	March, 2023
				NCT04168528	Phase 1 et 2	Recruiting	Biodistribution, Tumor imaging Potential (PET/CT)	Malignant Solid Tumor	November, 2019
								Breast Cancer
								Head and Neck Cancer
								Melanoma
				NCT04758650	Phase 2	Recruiting	Vivo Imaging of MMR-expressing Macrophages (PET/CT)	Squamous Cell Carcinoma of Head and Neck	January, 2021
								Cancer
								Carotid Stenosis
								Atherosclerosis of ArteryHodgkin Lymphoma
	68GaNOTA-Anti-HER2 VHH1	Monomeric	HER2	NCT03331601	Phase 2	Recruiting	Uptake in brain metastasis	HER2+ Breast Neoplasm and Carcinoma	October, 2017
				NCT03924466	Phase 2	Recruiting	uptake in local or distant metastasis, HER2 quantification, therapy	HER2+ advanced cancers	April, 2019
	99mTc-MIRC208	Monomeric	HER2	NCT04591652	Not Applicable	Recruiting	Imaging of HER2+ cancers	HER2+ cancers	September, 2020
	68Ga-THP-APN09	Monomeric	PD-L1	NCT05156515	Not Applicable	Recruiting	PET imaging in solid tumors	Lung Cancer	December, 2021
								Melanoma
	18F-FDG	Monomeric	Claudin 18.2	NCT05436093	Not Applicable	Recruiting	PET imaging in solid tumors	Solid Tumor	June, 2022
				NCT05803746	Not Applicable	Recruiting		Lung Cancer	July, 2022
								Colorectal Cancer
Therapeutic	DR30303	Monospecific, Fc-fusion protein	Claudin 18.2	NCT05639153	Phase 1	Recruiting	Therapy	Malignant Neoplasm of Digestive System	May, 2022
	ALXN1720	Bispecific	omplement component 5	NCT05556096	Phase 3	Recruiting	Therapy	Generalized Myasthenia Gravis	November, 2022
	M1095/ Sonelokimab	Trivalent, bispecific	IL-17F, IL-17A/F	NCT05322473	Phase 2	Active, not recruiting	Therapy	Hidradenitis Suppurativa	April, 2022
				NCT05640245	Phase 2	Active, not recruiting	Therapy	Arthritis, Psoriatic	December, 2022
	Cablivi (ALX-0081/ Caplacizumab)	Bivalent	Von Willebrand factor	NCT05876221		Not yet recruiting	Platelet Response	Acquired Thrombotic Thrombocytopenic Purpura	July, 2023
	αPD1-MSLN-CAR T Cells	MSLN-CAR T cells secreting anti-PD-1 Nanobody	PD-1/ MSLN	NCT05089266	Phase 1	Recruiting	Efficacy, safety and tolerability	Non-small cell Lung cancer, ovarian and colorectal cancer, mesothelioma	November, 2021
				NCT04489862	Phase 1	Unknown †	Efficacy	Non-small-cell Lung Cancer	May , 2020
								Mesothelioma
				NCT05373147	Phase 1	Recruiting	Efficacy	Solid Tumor	October, 2020
				NCT04503980	Phase 1	Unknown †	Efficacy	Colorectal Cancer	March, 2020
								Ovarian Cancer
	SAR442970 /Anti-TNF-OX40L	Bispecific	TNFa, OX40L	NCT05849922	Phase 2	Recruiting	Efficacy, safety and tolerability	Hidradenitis Suppurativa	June, 2023
	CD19/CD20 bispecific CAR-T cells	Bispecific chimeric antigen receptor	CD19/CD20	NCT03881761	Phase 1	Unknown †	Efficacy	Relapsed/Refractory B-Cell Lymphoma	February, 2019
	BCMA nanobody CAR-T cells	Chimeric antigen receptor	B cell maturation antigen	NCT03664661	Phase 1	Unknown †	Efficacy	Relapsed/Refractory Myeloma	April, 2018
	JS014	Bivalent	IL21R	NCT05296772	Phase 1	Recruiting	Efficacy	Malignant lymphoma	Februray, 2022
	KN046	Tetravalent, bispecific	PD-L1/CTLA4	NCT04469725	Phase 2	Recruiting	Efficacy	Thymic Carcinoma	December, 2020
				NCT04612712	Phase 1 et 2	Recruiting		Advanced Gastrointestinal Tumors	January, 2021
				NCT04925947	Pase 2	Recruiting		Thymic Carcinoma	December, 2021
				NCT04984668	Phase 1 et 2	Recruiting		Solid Tumor	November, 2021
				NCT04474119	Phase 3	Active, not recruiting		Squamous Non-small-cell Lung Cancer	September, 2020
				NCT05149326	Phase 3	Active, not recruiting		Advanced Pancreatic Ductal Adenocarcinoma	January, 2022
				NCT05425602	Phase 1 et 2	Not yet recruiting		Advanced/ metastatic solid tumors	July, 2022
				NCT04542837	Phase 2	Recruiting		Hepatocellular carcinoma	September, 2020
				NCT04054531	Phase 2	Unknown †		Non-small Cell Lung Cancer	September, 2019
				NCT05832892	Phase 1 et 2	Recruiting		Advanced or Metastatic Pancreatic Cancer	July, 2023
				NCT04521179	Phase 2	Active, not recruiting		HER2-positive Solid Tumors	December, 2020
				NCT05827796	Phase 1 et 2	Recruiting		Pancreatic Cancer	December, 2022
				NCT05985109	Phase 2	Not yet recruiting		Colorectal Cancer	August, 2023
				NCT05985707	Phase 2	Not yet recruiting		HER2-positive Solid Tumors	August, 2023
	ES102/ INBRX-106	hexavalent OX40 agonist	Ox40	NCT04198766	Phase 1	Recruiting	Efficacy	Advanced solid tumors	December, 2019
				NCT04730843	Phase 1	Recruiting			December, 2019
				NCT04991506	Phase 1	Recruiting			October, 2021
	KN044	Monospecific, Fc-fusion protein	CTLA-4	NCT04126590	Phase 1	Recruiting	Efficacy	Advanced solid tumors	January, 2020
